# Supplementary material for: Element Contents in Three Commercially Important Edible Mollusks Harvested off the Southwestern Coast of Crimea (Black Sea) and Assessment of Human Health Risks from Their Consumption
Source: Foods. 2021 Sep 29;10(10):2313. doi: 10.3390/foods10102313 (PMC8534638; doi:10.3390/foods10102313)
Supplement: Supplementary file 1 [file foods-10-02313-s001.zip]

Archive with 1 entries (1 files):
- foods-1325939-supplementary.pdf
